# Supplementary material for: Correlations between the feature of sagittal spinopelvic alignment and facet joint degeneration: a retrospective study
Source: BMC Musculoskelet Disord. 2016 Aug 15;17:341. doi: 10.1186/s12891-016-1193-6 (PMC4986370; doi:10.1186/s12891-016-1193-6)
Supplement: Additional file 1: — The dataset supporting the conclusions of this article. (XLSX 22 kb) [file 12891_2016_1193_MOESM1_ESM.xlsx]

## Sheet: Sheet1
The dataset supporting the conclusions of this article
Num.	Gender	sagittal aligments				grade of facet joints				height of intervertebral disc
		SS	PT	PI	LL	L2/3	L3/4	L4/5	L5/S1	L2/3	L3/4	L4/5	L5/S1
1	M	4.42	35.01	39.43	12.95	2	1	3	2	9.68	10.53	10.31	10.09
2	F	6.07	33.12	39.19	39.73	0	1	1	0	10.02	9.34	10.22	9.95
3	M	9.4	23.59	32.99	17.49	2	1	1	1	10.02	9.96	9.54	10.04
4	F	12.43	42.34	54.77	21.42	0	0	1	2	10.53	9.65	10.14	10.34
5	F	13.97	41.45	55.42	37.14	1	2	2	3	8.28	8.72	8.99	8.12
6	M	14.08	28.58	42.66	23.59	1	2	3	2	10.27	10.29	11.35	10.52
7	F	14.24	24.96	39.2	25.76	0	0	0	1	10.09	9.84	10.01	10.23
8	F	15.35	27.64	42.99	39.89	0	0	1	1	9.22	9.84	9.79	9.27
9	M	15.72	14.91	30.63	21.42	0	1	1	1	9.73	9.71	9.67	10.04
10	M	15.75	11.9	27.65	27.57	1	1	1	1	9.62	9.9	10.09	10.54
11	M	15.98	11.03	27.01	23.73	0	0	0	0	10.23	10.04	10.16	10.21
12	F	16.64	20.43	37.07	47.57	0	0	1	1	9.02	9.24	9.41	9.74
13	F	17.35	20.56	37.91	38.28	1	1	1	1	9.63	9.54	10.05	10.42
14	F	19.17	27.13	46.3	15.19	0	0	1	1	10.21	10.33	10.69	10.04
15	F	19.36	39.78	59.14	36.98	0	1	2	2	9.98	9.79	9.84	9.97
16	M	19.8	26.27	46.07	20.96	1	1	2	2	9.84	9.94	10.63	10.53
17	M	19.93	47.34	67.27	39.76	0	1	2	2	8.97	9.03	8.32	9.22
18	M	20.56	32.83	53.39	22.58	2	2	2	2	9.52	10.22	9.98	10.08
19	M	20.79	10.49	31.28	25.94	1	1	1	1	9.96	9.74	10.02	10.22
20	M	20.81	16.53	37.34	49.64	0	0	0	1	9.42	9.32	9.56	9.91
21	F	20.81	20.23	41.04	29.34	2	3	2	2	9.97	9.97	10.31	9.93
22	F	20.88	19.96	40.84	35.99	0	1	0	1	9.92	10.22	9.97	10.14
23	F	22.17	20.12	42.29	39.99	0	0	0	2	10.53	10.31	9.91	10.43
24	M	22.54	19.23	41.77	33.9	1	2	1	2	9.92	10.01	9.71	9.83
25	F	22.78	24.65	47.43	27.12	0	0	2	3	9.42	9.99	9.53	9.79
26	F	22.95	18.05	41	28.5	0	1	0	0	9.95	9.64	9.61	9.94
27	M	23.2	12.53	35.73	25.1	0	1	1	1	9.23	9.52	9.89	10.65
28	M	24.35	21.3	45.65	43.41	1	1	1	1	9.71	9.86	10.04	10.13
29	M	24.86	19.35	44.21	23.2	0	1	1	2	9.95	10.13	10.27	10.32
30	F	24.95	11.24	36.19	22.49	0	1	0	1	9.64	9.27	9.24	9.94
31	M	25.44	23.11	48.55	47.25	1	2	3	3	9.04	9.34	9.42	9.84
32	F	25.58	14.62	40.2	19.91	1	1	1	1	9.3	9.06	9.53	9.54
33	F	25.6	41.19	66.79	33.48	1	2	2	2	9.05	9.42	9.65	10.24
34	M	25.62	11.98	37.6	33.1	1	1	1	1	9.31	9.71	9.32	9.97
35	F	25.68	15.06	40.74	34.81	0	0	0	1	9.42	9.23	10.29	9.99
36	F	25.92	22.04	47.96	26.46	0	0	0	0	10.27	9.72	9.87	10.37
37	F	26.19	10.14	36.33	53.36	1	2	2	2	9.69	9.05	9.65	9.77
38	F	26.19	14.15	40.34	33.58	0	1	2	1	10.14	10.13	10.34	10.22
39	M	26.25	30.96	57.21	52.75	1	3	3	2	9.12	9.62	9.77	9.42
40	M	26.57	10.06	36.63	38.59	1	2	2	3	8.72	8.28	9.34	9.61
41	F	26.57	17.84	44.41	32.73	0	0	1	2	10.05	10.01	10.78	10.42
42	M	26.69	10.54	37.23	55.14	1	1	2	2	10.13	9.65	10.22	10.52
43	M	26.94	49.87	76.81	55.18	2	3	3	3	10.03	9.97	9.41	9.93
44	F	27.57	20.81	48.38	39.7	2	3	3	2	9.65	9.71	10.61	9.98
45	F	27.64	26.63	54.27	36.33	1	1	2	3	9.99	9.68	9.66	10.23
46	M	27.73	11.78	39.51	25.95	0	0	2	2	9.21	9.19	9.12	9.42
47	M	27.8	-5.84	21.96	27.8	1	1	1	0	9.23	9.14	9.54	9.82
48	F	27.9	9.03	36.93	39.89	0	0	1	1	11.03	10.23	9.86	10.58
49	F	28.17	7.4	35.57	37.51	0	0	1	0	9.97	9.22	9.84	10.29
50	F	28.21	10	38.21	49.07	2	2	1	1	9.65	9.14	9.94	10.84
51	F	28.26	19.8	48.06	49.07	0	0	1	2	11.22	10.61	10.97	10.75
52	F	28.27	31.06	59.33	34.56	0	1	0	1	9.87	9.14	10.36	10.63
53	M	28.37	11.45	39.82	39.8	1	1	1	1	9.46	9.42	9.17	10.03
54	F	28.38	13.88	42.26	34.76	0	0	1	1	9.46	9.12	9.81	10.07
55	F	28.41	21.86	50.27	42.75	0	0	2	2	10.27	8.97	9.03	9.63
56	F	28.71	25.77	54.48	32.63	0	1	0	1	9.14	9.16	9.77	10.22
57	F	28.87	8.64	37.51	35.93	1	1	2	2	9.75	10.53	9.24	9.52
58	M	29.28	-2.27	27.01	43.77	0	1	1	0	10.24	9.87	10.14	10.46
59	F	30.03	17.35	47.38	6.51	1	2	3	2	10.53	11.13	11.02	9.97
60	F	30.84	-1.81	29.03	23.81	1	1	2	1	9.02	10.03	9.04	9.53
61	F	31.18	21.25	52.43	40.87	1	1	2	2	9.63	9.81	10.62	10.67
62	F	31.19	17.23	48.42	33.07	0	0	2	2	9.54	9.62	10.53	10.77
63	M	31.32	3.41	34.73	20.31	0	0	2	0	9.87	9.21	9.98	10.23
64	F	31.62	7.53	39.15	43.77	0	0	0	0	9.53	9.18	9.32	9.52
65	F	31.88	13.98	45.86	52.79	1	2	2	1	9.35	9.24	10.11	9.16
66	F	32.14	15.7	47.84	56.07	0	0	0	1	9.94	9.41	10.21	10.03
67	F	32.32	17.23	49.55	54.45	1	1	2	2	10.04	10.14	10.54	10.23
68	M	32.59	25.59	58.18	53.33	1	1	1	2	10.01	9.83	10.02	9.66
69	M	33.07	38.09	71.16	51.58	1	1	3	2	9.38	9.72	9.42	9.08
70	M	33.27	13.91	47.18	27.87	0	0	1	1	9.93	9.89	10.12	11.21
71	F	33.32	26.18	59.5	45.41	0	1	3	3	8.99	9.53	9.22	9.27
72	F	33.33	4.4	37.73	36.07	0	0	1	1	9.98	10.31	10.33	10.72
73	M	33.35	23.82	57.17	39.36	3	3	3	3	9.14	9.32	9.97	9.47
74	M	33.37	25.59	58.96	34.39	1	1	1	3	10.11	10.28	11.04	9.98
75	F	33.42	15.08	48.5	60.12	2	2	2	2	9.14	9.49	9.63	9.77
76	F	33.49	9.29	42.78	36.98	0	1	0	1	9.54	10.09	9.83	9.81
77	M	33.55	2.22	35.77	43.26	1	1	2	1	9.54	10.07	10.71	10.29
78	M	33.56	14.93	48.49	51.51	0	0	1	1	11.23	10.02	10.31	10.08
79	M	33.65	18.48	52.13	41.68	1	2	3	3	10.21	11.02	10.22	10.41
80	F	33.8	-2.35	31.45	37.14	2	2	1	0	9.92	9.73	9.42	9.97
81	F	33.91	10.07	43.98	40.96	0	0	0	1	9.98	9.67	9.31	9.02
82	M	33.94	10.04	43.98	42.77	1	1	1	1	9.91	9.71	9.37	9.83
83	F	34	12.96	46.96	40.66	0	0	1	1	9.21	9.84	10.08	9.97
84	F	34.05	15.74	49.79	43.43	0	0	0	2	9.14	9.37	9.62	9.92
85	M	34.18	16.75	50.93	52.21	0	0	1	1	10.22	10.34	10.09	11.35
86	M	34.3	26	60.3	37.38	0	2	2	2	9.24	9.42	9.78	10.14
87	F	34.75	11.23	45.98	25.94	0	0	1	2	9.42	9.04	9.61	10.01
88	F	34.82	19.08	53.9	34.46	1	2	3	3	9.24	8.96	9.12	9.63
89	M	35.1	13.11	48.21	14.96	1	1	1	1	9.27	9.17	9.68	10.22
90	F	35.17	6.01	41.18	51.13	0	0	1	1	9.32	10.1	10.32	10.54
91	M	35.17	13.68	48.85	45.98	0	1	0	1	9.45	9.75	10.22	10.25
92	F	35.28	30.96	66.24	45.1	0	0	2	2	9.75	9.85	10.55	10.04
93	F	35.8	6.24	42.04	59.25	1	1	0	2	10.32	10.23	10.62	10.42
94	F	35.95	27.36	63.31	63.89	1	1	3	3	9.78	10.22	9.94	10.11
95	M	35.96	13.24	49.2	45	0	1	0	0	10.01	9.84	10.03	10.32
96	F	36.32	7.64	43.96	39.79	0	0	0	0	10.01	9.12	10.14	10.24
97	M	36.47	1.12	37.59	54.38	1	1	2	3	9.24	9.77	10.23	10.22
98	M	36.49	26.81	63.3	67.8	0	1	1	2	10.05	9.98	10.75	10.34
99	F	36.72	5.94	42.66	46.13	1	1	2	2	9.14	9.31	9.97	9.98
100	M	36.75	7.07	43.82	48.28	0	0	0	1	9.55	9.21	9.27	9.46
101	M	37.45	6.68	44.13	50.12	0	0	0	1	9.72	10.02	9.02	9.34
102	F	37.85	20.17	58.02	52.22	0	0	0	0	10.31	10.09	10.07	10.21
103	F	37.88	19.27	57.15	54.03	1	1	1	1	9.27	9.53	10.54	10.16
104	M	38	1.7	39.7	44.45	0	0	0	0	10.02	9.54	9.81	10.04
105	M	38.13	-1.78	36.35	54.11	1	1	1	1	9.85	10.12	10.21	9.72
106	M	38.46	16.11	54.57	54.74	1	1	2	2	9.43	9.63	10.28	9.27
107	F	38.97	8.18	47.15	48.07	1	2	1	1	9.78	9.83	10.32	10.27
108	M	39.88	22.91	62.79	56.98	0	0	1	1	9.21	9.66	8.72	8.99
109	M	39.94	14.51	54.45	58.59	0	0	1	2	10.34	9.98	10.38	10.22
110	M	40.2	17.57	57.77	68.05	1	1	2	2	9.71	10.23	9.72	10.26
111	F	40.68	14.61	55.29	52.69	1	2	1	1	9.89	9.16	9.97	9.37
112	M	40.79	5.97	46.76	52.33	1	1	1	1	9.21	9.65	9.74	10.53
113	F	40.99	1.36	42.35	48.09	1	1	1	1	10.04	10.34	10.23	10.21
114	M	41.07	5.08	46.15	55.47	0	0	1	1	10.03	9.94	10.3	10.58
115	F	41.19	3.05	44.24	51.85	1	1	3	3	9.04	9.42	9.97	9.12
116	M	41.67	15.49	57.16	58.86	1	1	1	1	9.23	9.27	10.09	10.61
117	M	41.82	15.54	57.36	69.91	1	1	1	2	9.14	8.28	9.24	9.62
118	M	42.54	17.45	59.99	35.56	2	1	3	2	9.14	9.03	10.51	9.73
119	M	42.75	5.51	48.26	61.5	1	1	1	1	9.03	9.11	10.13	10.05
120	F	42.83	8.79	51.62	51.59	1	1	1	2	8.99	9.27	10.63	10.32
121	M	43.09	24.89	67.98	64.74	2	2	2	3	9.37	10.46	10.84	9.91
122	F	43.97	8.43	52.4	61.89	0	1	0	1	9.13	9.04	9.53	10.78
123	F	44	26.57	70.57	50.4	2	2	2	2	8.92	8.98	8.91	9.66
124	M	44.62	13.69	58.31	47.65	1	1	1	2	10.27	9.72	9.85	9.92
125	F	44.64	9.94	54.58	52.43	2	3	3	3	9.34	10.03	9.92	9.41
126	M	45	6.39	51.39	53.69	0	0	1	2	10.54	10.38	9.98	10.31
127	F	45.25	16.223	61.473	55.1	0	0	1	2	9.97	9.59	10.46	10.05
128	M	46.4	5.55	51.95	20.85	0	0	2	2	10.23	9.91	10.04	9.97
129	F	46.42	2.48	48.9	67.85	0	0	0	1	9.44	9.31	9.21	9.03
130	M	46.62	22.05	68.67	60.43	1	2	3	3	9.23	9.12	9.04	9.78
131	F	47.05	9.96	57.01	81.54	0	0	2	2	9.74	9.62	10.14	10.62
132	M	47.29	22.67	69.96	64.88	2	2	3	3	10.22	10.54	9.32	10.05
133	M	50.37	19.53	69.9	65.16	1	1	1	1	9.72	9.61	9.52	9.92
134	F	51.34	31.3	82.64	60.62	1	1	2	3	9.97	10.47	10.46	10.13
135	F	53.13	4.71	57.84	68.81	0	0	0	0	9	9.24	9.73	9.42
136	M	53.13	16.75	69.88	75.66	0	1	1	2	9.77	9.67	9.21	10.02
137	F	56.06	11.3	67.36	60.56	0	1	0	2	10.03	10.21	10.18	10.69
138	F	56.58	6.9	63.48	62.43	0	0	0	3	10.46	9.32	9.34	9.94
139	F	60.9	27.16	88.06	84.2	0	0	2	1	9.12	9.04	9.74	9.37
140	M	64.08	-24.4	39.68	50.6	1	1	1	1	9.01	9.02	9.14	9.71
